# Supplementary material for: Hydroxylated Alkyl and Phenyl Phosphonium Ionic Liquids Exhibit Enhanced Antibacterial and Anti-Biofilm Activity
Source: Antibiotics (Basel). 2026 Jul 1;15(7):655. doi: 10.3390/antibiotics15070655 (PMC13405887; doi:10.3390/antibiotics15070655)
Supplement: Supplementary file 1 [file antibiotics-15-00655-s001.zip]

Archive with 1 entries (1 files):
- antibiotics-4246433-supplementary.pdf
